# Supplementary material for: Mpox due to monkeypox virus clade Ia infection detected outside of Africa: a case study
Source: Commun Med (Lond). 2025 Nov 22;5:537. doi: 10.1038/s43856-025-01247-1 (PMC12748866; doi:10.1038/s43856-025-01247-1)
Supplement: Supplementary file 3 — Supplementary Data 1 [file 43856_2025_1247_MOESM3_ESM.xlsx]

## Sheet: Sheet1
Supplementary Data 1: Custom primers added to sequencing workflow. Primers were designed using Primer3 to recover amplicons that dropped out when using the MBS primer pools. Each row lists the target amplicon, the forward and reverse primer sequences and the expected amplicon product size (bp).
Sequence ID	Amplicon	Forward Primer	Reverse Primer	Product size
DQ011155.1:4390-7253	3_alt	TGGAGAGTTACCACATTTTAGTCGT	CAGTGATGTAGATGATAGGGCAGAA	2572
DQ011155.1:18026-20736	9_alt	TTCCAACTTATCATTATCCCAGGCT	ACATTATTGGCGGCATGATTAACAA	2417
DQ011155.1:20237-22946	9_alt1	GCGCCTGAATATCTAGGAGTGATTA	GTGAATCCCGTAGAATTCGTCAAAA	2418
DQ011155.1:29129-31966	13_alt	TGGATAGAATTTCCCTCCACATGTT	GTGCTGCCGGATATGATTTGTATAG	2628
DQ011155.1:49408-52623	22_alt	TAAGTTTTCCAAGTTGGCATCATCC	AGTATTCCGTTCTCTATGACCATGG	2453
DQ011155.1:97196-100211	43_alt	GCGTCGAATTAAATGGGTCTAGTTT	CTTTAACAAACGTTTGGTTGTCGAC	2765
DQ011155.1:99525-102477	44_alt	CGACAACCAAACGTTTGTTAAAGTC	GATGTGGTGGAAGAGAATACGTTTC	2475
DQ011155.1:101829-104730	45_alt	ATCCACATATGATAAACGGCAAACC	TGATAGAACCTTTTCTCAACCGTCT	2510
DQ011155.1:112896-115934	50_alt	CAATCTCGTACTCCAATCATGTGTG	TTTTATGACGTTGGTTCCAGTCTTG	2729
DQ011155.1:133286-135900	59_alt	GACTTTCCTGCCGAATTTAGAGATG	TCTTGAAAGACAACTGAGTGAATGC	2677
DQ011155.1:151013-154019	67_alt	TACTTGATTCCTAGGTCCACACAAG	TGTGTTGTTTTTCCAGATTTGTCCA	2504
DQ011155.1:166716-169673	75_alt	CTGCAGAGGGAAAATGCTATAAAGG	TCCATACACCATCATCTTTTCCACA	2493
DQ011155.1:173432-176307	78_alt	TCCAACAAACAATTGACGAACGTAT	TCCCTTAAAGACAGAATGCTTACCA	2647
DQ011155.1:157869-160521	70_alt	CGTGGTAGATGTTTGGAGAAATGAG	AACGACCCATTGATTTTTGCAATTG	2521

## Sheet: Sheet2
Supplementary	Table	03:00:00	Custom	primers	added	to	sequencing	workflow.	Primers	were	designed	using	Primer3	to	recover	amplicons	that	dropped	out	when	using
the	MBS	primer	pools.	Each	row	lists	the	target	amplicon,	the	forward	and	reverse	primer	sequences	and	the	expected	amplicon	product	size	(bp).
