# Supplementary material for: Mpox due to monkeypox virus clade Ia infection detected outside of Africa: a case study
Source: Commun Med (Lond). 2025 Nov 22;5:537. doi: 10.1038/s43856-025-01247-1 (PMC12748866; doi:10.1038/s43856-025-01247-1)
Supplement: Supplementary file 4 — Supplementary Data 2 [file 43856_2025_1247_MOESM4_ESM.xlsx]

## Sheet: Sheet1
Supplementary Data 2: Details of the 182 published sequences that clustered with the new Irish sequence in the 2024 Kinshasa Outbreak cluster.
Sequences were obtained from either Pathoplexus (DOI: https://doi.org/10.62599/PP_SS_168.1) or GISAID. All details provided were sourced directly from these databases, except for the "Cluster" column, which indicates whether each sequence falls within the broader 2024 Kinshasa Outbreak cluster (sh2024) or within the subcluster of 21 samples containing the Irish sequence. All sequences were collec…
Accession Number	Database	Sample Collection Date	City of sample collection	Cluster
PP_0012YU8.1	Pathoplexus	2024-09-20	Kinshasa	sh2024 – subcluster with Irish sequence
PP_0012ZV5.1	Pathoplexus	2024-09-23	Kinshasa	sh2024 – subcluster with Irish sequence
PP_00130FX.1	Pathoplexus	2024-09-23	Kinshasa	sh2024 – subcluster with Irish sequence
PP_00130HS.1	Pathoplexus	2024-09-26	Kinshasa	sh2024 – subcluster with Irish sequence
PP_0013DCQ.1	Pathoplexus	2024-10-09	Kinshasa	sh2024 – subcluster with Irish sequence
PP_0013DDN.1	Pathoplexus	2024-10-09	Kinshasa	sh2024 – subcluster with Irish sequence
PP_0013DHD.1	Pathoplexus	2024-10-10	Kinshasa	sh2024 – subcluster with Irish sequence
PP_0013DRX.1	Pathoplexus	2024-10-12	Kinshasa	sh2024 – subcluster with Irish sequence
PP_0013EK8.1	Pathoplexus	2024-10-18	Kinshasa	sh2024 – subcluster with Irish sequence
PP_0013EWL.1	Pathoplexus	2024-10-22	Kinshasa	sh2024 – subcluster with Irish sequence
PP_0013EXJ.1	Pathoplexus	2024-10-22	Kinshasa	sh2024 – subcluster with Irish sequence
PP_0013F1A.1	Pathoplexus	2024-10-24	Kinshasa	sh2024 – subcluster with Irish sequence
PP_0013FGE.1	Pathoplexus	2024-10-25	Kinshasa	sh2024 – subcluster with Irish sequence
PP_0013FBQ.1	Pathoplexus	2024-10-27	Kinshasa	sh2024 – subcluster with Irish sequence
PP_0013FEJ.1	Pathoplexus	2024-10-28	Kinshasa	sh2024 – subcluster with Irish sequence
PP_0013GEH.1	Pathoplexus	2024-10-31	Kinshasa	sh2024 – subcluster with Irish sequence
PP_0013H26.1	Pathoplexus	2024-11-01	Kinshasa	sh2024 – subcluster with Irish sequence
PP_0013HVK.1	Pathoplexus	2024-11-04	Kinshasa	sh2024 – subcluster with Irish sequence
PP_0013J7V.1	Pathoplexus	2024-11-06	Kinshasa	sh2024 – subcluster with Irish sequence
PP_0013JRS.1	Pathoplexus	2024-11-07	Kinshasa	sh2024 – subcluster with Irish sequence
PP_0012XW5.1	Pathoplexus	2024-02-16	Kinshasa	sh2024
PP_00131A6.1	Pathoplexus	2024-07-02	Kinshasa	sh2024
PP_0012SH2.1	Pathoplexus	2024-07-08	Sud-Ubangi	sh2024
PP_0010EBX.1	Pathoplexus	2024-08-12	Kinshasa, Limete	sh2024
PP_0010ECV.1	Pathoplexus	2024-08-12	Kinshasa, Limete	sh2024
PP_0012UCB.1	Pathoplexus	2024-08-14	Kwilu	sh2024
PP_0010EAZ.1	Pathoplexus	2024-08-15	Kinshasa, Gombe	sh2024
PP_0012UD9.1	Pathoplexus	2024-08-19	Kwilu	sh2024
PP_0012TPP.1	Pathoplexus	2024-08-20	Kinshasa	sh2024
PP_0012U6P.1	Pathoplexus	2024-08-22	Kinshasa	sh2024
PP_0012VSF.1	Pathoplexus	2024-08-22	Kwango	sh2024
PP_0012V2W.1	Pathoplexus	2024-08-29	Kwango	sh2024
PP_0012UQL.1	Pathoplexus	2024-08-30	Kinshasa	sh2024
PP_0012UTE.1	Pathoplexus	2024-08-30	Kinshasa	sh2024
PP_0012UUC.1	Pathoplexus	2024-08-30	Kinshasa	sh2024
PP_0012UVA.1	Pathoplexus	2024-08-30	Kinshasa	sh2024
PP_0012UW8.1	Pathoplexus	2024-08-30	Kinshasa	sh2024
PP_0012UX6.1	Pathoplexus	2024-08-30	Kinshasa	sh2024
PP_0012WF3.1	Pathoplexus	2024-08-30	Kongo-central	sh2024
PP_0012V00.1	Pathoplexus	2024-09-01	Kinshasa	sh2024
PP_0012V3U.1	Pathoplexus	2024-09-01	Kinshasa	sh2024
PP_0012V5Q.1	Pathoplexus	2024-09-01	Kinshasa	sh2024
PP_0012VPM.1	Pathoplexus	2024-09-01	Kinshasa	sh2024
PP_0012VUB.1	Pathoplexus	2024-09-03	Kinshasa	sh2024
PP_0012VW7.1	Pathoplexus	2024-09-03	Kinshasa	sh2024
PP_0012VTD.1	Pathoplexus	2024-09-04	Kinshasa	sh2024
PP_0012W5P.1	Pathoplexus	2024-09-04	Kinshasa	sh2024
PP_0012W6M.1	Pathoplexus	2024-09-05	Kinshasa	sh2024
PP_0012W7K.1	Pathoplexus	2024-09-05	Kinshasa	sh2024
PP_0012W4R.1	Pathoplexus	2024-09-06	Kinshasa	sh2024
PP_0012W9F.1	Pathoplexus	2024-09-09	Kinshasa	sh2024
PP_0012WE5.1	Pathoplexus	2024-09-09	Kinshasa	sh2024
PP_0012WNN.1	Pathoplexus	2024-09-09	Kinshasa	sh2024
PP_0012WPL.1	Pathoplexus	2024-09-10	Kinshasa	sh2024
PP_0012WQJ.1	Pathoplexus	2024-09-10	Kinshasa	sh2024
PP_0012WRG.1	Pathoplexus	2024-09-10	Kinshasa	sh2024
PP_0012WUA.1	Pathoplexus	2024-09-12	Kinshasa	sh2024
PP_0012XRF.1	Pathoplexus	2024-09-16	Kinshasa	sh2024
PP_0012YRE.1	Pathoplexus	2024-09-16	Kinshasa	sh2024
PP_0012XSD.1	Pathoplexus	2024-09-17	Kinshasa	sh2024
PP_0012XTB.1	Pathoplexus	2024-09-17	Kinshasa	sh2024
PP_0012XY1.1	Pathoplexus	2024-09-17	Kinshasa	sh2024
PP_0012XZZ.1	Pathoplexus	2024-09-17	Kinshasa	sh2024
PP_0012Y0X.1	Pathoplexus	2024-09-17	Kinshasa	sh2024
PP_0012YMN.1	Pathoplexus	2024-09-17	Kinshasa	sh2024
PP_0012YW4.1	Pathoplexus	2024-09-17	Kinshasa	sh2024
PP_00130QC.1	Pathoplexus	2024-09-17	Kinshasa	sh2024
PP_0012XX3.1	Pathoplexus	2024-09-18	Kinshasa	sh2024
PP_0012YLQ.1	Pathoplexus	2024-09-18	Kinshasa	sh2024
PP_0012YNL.1	Pathoplexus	2024-09-18	Kinshasa	sh2024
PP_0012YY0.1	Pathoplexus	2024-09-18	Kinshasa	sh2024
PP_0012YSC.1	Pathoplexus	2024-09-19	Kinshasa	sh2024
PP_0012Z0W.1	Pathoplexus	2024-09-19	Kinshasa	sh2024
PP_0012YV6.1	Pathoplexus	2024-09-20	Kinshasa	sh2024
PP_0012YX2.1	Pathoplexus	2024-09-20	Kinshasa	sh2024
PP_0012Z1U.1	Pathoplexus	2024-09-20	Kinshasa	sh2024
PP_0012Z2S.1	Pathoplexus	2024-09-20	Kinshasa	sh2024
PP_0012Z5L.1	Pathoplexus	2024-09-20	Kinshasa	sh2024
PP_0012Z6J.1	Pathoplexus	2024-09-20	Kinshasa	sh2024
PP_0012Z7G.1	Pathoplexus	2024-09-20	Kinshasa	sh2024
PP_0012ZPH.1	Pathoplexus	2024-09-22	Kinshasa	sh2024
PP_0012ZQF.1	Pathoplexus	2024-09-22	Kinshasa	sh2024
PP_0012ZRD.1	Pathoplexus	2024-09-22	Kinshasa	sh2024
PP_0012ZSB.1	Pathoplexus	2024-09-22	Kinshasa	sh2024
PP_0012ZT9.1	Pathoplexus	2024-09-22	Kinshasa	sh2024
PP_0012ZZX.1	Pathoplexus	2024-09-23	Kinshasa	sh2024
PP_001300T.1	Pathoplexus	2024-09-23	Kinshasa	sh2024
PP_001301R.1	Pathoplexus	2024-09-24	Kinshasa	sh2024
PP_001302P.1	Pathoplexus	2024-09-24	Kinshasa	sh2024
PP_001303M.1	Pathoplexus	2024-09-24	Kinshasa	sh2024
PP_001304K.1	Pathoplexus	2024-09-24	Kinshasa	sh2024
PP_001305H.1	Pathoplexus	2024-09-25	Kinshasa	sh2024
PP_001306F.1	Pathoplexus	2024-09-25	Kinshasa	sh2024
PP_001307D.1	Pathoplexus	2024-09-25	Kinshasa	sh2024
PP_001308B.1	Pathoplexus	2024-09-25	Kinshasa	sh2024
PP_0013099.1	Pathoplexus	2024-09-25	Kinshasa	sh2024
PP_00130A7.1	Pathoplexus	2024-09-25	Kinshasa	sh2024
PP_00130B5.1	Pathoplexus	2024-09-26	Kinshasa	sh2024
PP_00130EZ.1	Pathoplexus	2024-09-26	Kinshasa	sh2024
PP_00130KN.1	Pathoplexus	2024-09-26	Kinshasa	sh2024
PP_00130C3.1	Pathoplexus	2024-09-27	Kinshasa	sh2024
PP_00130D1.1	Pathoplexus	2024-09-27	Kinshasa	sh2024
PP_00130JQ.1	Pathoplexus	2024-09-27	Kinshasa	sh2024
PP_00130NG.1	Pathoplexus	2024-09-27	Kinshasa	sh2024
PP_00130PE.1	Pathoplexus	2024-09-27	Kinshasa	sh2024
PP_00130T6.1	Pathoplexus	2024-09-30	Kinshasa	sh2024
PP_00130U4.1	Pathoplexus	2024-09-30	Kinshasa	sh2024
PP_00130XY.1	Pathoplexus	2024-09-30	Kinshasa	sh2024
PP_00130ZU.1	Pathoplexus	2024-10-01	Kinshasa	sh2024
PP_0013BSX.1	Pathoplexus	2024-10-01	Kinshasa	sh2024
PP_0013CM6.1	Pathoplexus	2024-10-01	Kinshasa	sh2024
PP_00131B4.1	Pathoplexus	2024-10-02	Kinshasa	sh2024
PP_00131T5.1	Pathoplexus	2024-10-03	Kinshasa	sh2024
PP_0013BRZ.1	Pathoplexus	2024-10-03	Kinshasa	sh2024
PP_0013EAT.1	Pathoplexus	2024-10-04	Kongo-central	sh2024
PP_0013CRY.1	Pathoplexus	2024-10-06	Kinshasa	sh2024
PP_0013CSW.1	Pathoplexus	2024-10-06	Kinshasa	sh2024
PP_0013CTU.1	Pathoplexus	2024-10-06	Kinshasa	sh2024
PP_0013CVQ.1	Pathoplexus	2024-10-06	Kinshasa	sh2024
PP_0013CXL.1	Pathoplexus	2024-10-07	Kinshasa	sh2024
PP_0013CYJ.1	Pathoplexus	2024-10-07	Kinshasa	sh2024
PP_0013CZG.1	Pathoplexus	2024-10-07	Kinshasa	sh2024
PP_0013D1C.1	Pathoplexus	2024-10-07	Kinshasa	sh2024
PP_0013DQZ.1	Pathoplexus	2024-10-07	Kinshasa	sh2024
PP_0013D46.1	Pathoplexus	2024-10-09	Kinshasa	sh2024
PP_0013D54.1	Pathoplexus	2024-10-09	Kinshasa	sh2024
PP_0013D70.1	Pathoplexus	2024-10-09	Kinshasa	sh2024
PP_0013D8Y.1	Pathoplexus	2024-10-09	Kinshasa	sh2024
PP_0013D9W.1	Pathoplexus	2024-10-09	Kinshasa	sh2024
PP_0013DAU.1	Pathoplexus	2024-10-09	Kinshasa	sh2024
PP_0013DBS.1	Pathoplexus	2024-10-09	Kinshasa	sh2024
PP_0013DGG.1	Pathoplexus	2024-10-10	Kinshasa	sh2024
PP_0013DJB.1	Pathoplexus	2024-10-10	Kinshasa	sh2024
PP_0013DL7.1	Pathoplexus	2024-10-10	Kinshasa	sh2024
PP_0013DM5.1	Pathoplexus	2024-10-11	Kinshasa	sh2024
PP_0013DSV.1	Pathoplexus	2024-10-12	Kinshasa	sh2024
PP_0013DTT.1	Pathoplexus	2024-10-12	Kinshasa	sh2024
PP_0013DXK.1	Pathoplexus	2024-10-13	Kinshasa	sh2024
PP_0013E7Z.1	Pathoplexus	2024-10-15	Kinshasa	sh2024
PP_0013E8X.1	Pathoplexus	2024-10-15	Kinshasa	sh2024
PP_0013EGF.1	Pathoplexus	2024-10-15	Kinshasa	sh2024
PP_0013EBR.1	Pathoplexus	2024-10-16	Kinshasa	sh2024
PP_0013EHC.1	Pathoplexus	2024-10-17	Kinshasa	sh2024
PP_0013EL6.1	Pathoplexus	2024-10-18	Kinshasa	sh2024
PP_0013EVN.1	Pathoplexus	2024-10-18	Kinshasa	sh2024
PP_0013EQY.1	Pathoplexus	2024-10-21	Kinshasa	sh2024
PP_0013ERW.1	Pathoplexus	2024-10-21	Kinshasa	sh2024
PP_0013ESU.1	Pathoplexus	2024-10-22	Kinshasa	sh2024
PP_0013ETS.1	Pathoplexus	2024-10-22	Kinshasa	sh2024
PP_0013EUQ.1	Pathoplexus	2024-10-22	Kinshasa	sh2024
PP_0013F36.1	Pathoplexus	2024-10-24	Kinshasa	sh2024
PP_0013F60.1	Pathoplexus	2024-10-24	Kinshasa	sh2024
PP_0013JYC.1	Pathoplexus	2024-10-24	Kongo-central	sh2024
PP_0013FST.1	Pathoplexus	2024-10-26	Kinshasa	sh2024
PP_0013F8W.1	Pathoplexus	2024-10-27	Kinshasa	sh2024
PP_0013FAS.1	Pathoplexus	2024-10-27	Kinshasa	sh2024
PP_0013FFG.1	Pathoplexus	2024-10-27	Kinshasa	sh2024
PP_0013FDL.1	Pathoplexus	2024-10-28	Kinshasa	sh2024
PP_0013FTR.1	Pathoplexus	2024-10-28	Kinshasa	sh2024
PP_0013H7W.1	Pathoplexus	2024-10-29	Kinshasa	sh2024
PP_0013GDK.1	Pathoplexus	2024-10-31	Kinshasa	sh2024
PP_0013H18.1	Pathoplexus	2024-11-01	Kinshasa	sh2024
PP_0013H6Y.1	Pathoplexus	2024-11-01	Kinshasa	sh2024
PP_0013H9S.1	Pathoplexus	2024-11-01	Kinshasa	sh2024
PP_0013HAQ.1	Pathoplexus	2024-11-01	Kinshasa	sh2024
PP_0013J41.1	Pathoplexus	2024-11-01	Kinshasa	sh2024
PP_0013J5Z.1	Pathoplexus	2024-11-01	Kinshasa	sh2024
PP_0013HPX.1	Pathoplexus	2024-11-04	Kinshasa	sh2024
PP_0013HQV.1	Pathoplexus	2024-11-04	Kinshasa	sh2024
PP_0013HTP.1	Pathoplexus	2024-11-04	Kinshasa	sh2024
PP_0013HUM.1	Pathoplexus	2024-11-04	Kinshasa	sh2024
PP_0013J25.1	Pathoplexus	2024-11-05	Kinshasa	sh2024
PP_0013JAP.1	Pathoplexus	2024-11-05	Kinshasa	sh2024
PP_0013JBM.1	Pathoplexus	2024-11-05	Kinshasa	sh2024
PP_0013JDH.1	Pathoplexus	2024-11-05	Kinshasa	sh2024
PP_0013JNY.1	Pathoplexus	2024-11-07	Kinshasa	sh2024
PP_0013JQU.1	Pathoplexus	2024-11-07	Kinshasa	sh2024
PP_0013JTN.1	Pathoplexus	2024-11-07	Kinshasa	sh2024
PP_0013JUL.1	Pathoplexus	2024-11-07	Kinshasa	sh2024
PP_0013JVJ.1	Pathoplexus	2024-11-08	Kinshasa	sh2024
PP_0013K24.1	Pathoplexus	2024-11-08	Kinshasa	sh2024
EPI_ISL_19427703	GISAID	2024-08-15	Kinshasa	sh2024
