# Supplementary material for: Mpox due to monkeypox virus clade Ia infection detected outside of Africa: a case study
Source: Commun Med (Lond). 2025 Nov 22;5:537. doi: 10.1038/s43856-025-01247-1 (PMC12748866; doi:10.1038/s43856-025-01247-1)
Supplement: Supplementary file 5 — Supplementary Data 3 [file 43856_2025_1247_MOESM5_ESM.xlsx]

## Sheet: Sheet1
Supplementary Data 3. Details of all 61 single nucleotide substitutions identified in the Illumina-sequenced MPXV Clade Ia Irish genome, mapped to the reference genome KJ642613.1_masked.
The column "POS" indicates genomic position of the substitution relative to KJ642613.1_masked. "REF" and "ALT" represent the reference and alternate bases at each position. "avg_DP" (average read depth) indicates the average number of sequencing reads covering the variant position across the three sequencing schemes, while "avg_VAF" (variant allele frequency) represents the average proportion of …
POS	REF	ALT	avg_DP	avg_VAF	ConsensusTag	POS_DQ011155.1	POS_NC_003310.1	Gene	Trinucleotide Context	APOBEC	Unique
709	G	A	202.5	1	Fixed	956	943	OPG001	CGT	N	N
3126	G	T	254	1	Fixed	3355	3344	OPG003	AGG	N	N
7227	A	G	137	1	Fixed	7456	7445	intergenic	TGT	N	N
8006	T	C	154	1	Fixed	8235	8224	intergenic	GCA	N	N
11427	G	A	164	1	Fixed	11744	11620	OPG023	TGT	N	N
13171	A	G	251.7	1	Fixed	13483	13359	intergenic	AGT	N	N
17054	G	A	213.5	1	Fixed	17366	17242	intergenic	TGA	Y	N
23213	G	T	101	0.27	Ambiguous	23524	23401	OPG037	AGT	N	N
25269	C	T	188.3	0.99	Fixed	25586	25457	OPG039	TCG	Y	Y
26178	C	T	238	1	Fixed	26495	26366	intergenic	TCG	Y	N
33050	G	A	143.7	1	Fixed	33362	33242	OPG048	AGT	N	N
33467	T	C	166	1	Fixed	33779	33659	OPG048	GCT	N	N
36901	G	A	197.3	1	Fixed	37213	37094	OPG054	CGG	N	N
39064	G	T	140.7	1	Fixed	39376	39257	OPG056	GGT	N	N
54139	T	G	174.3	0.34	Ambiguous	54461	54350	OPG071	TTA	N	N
54148	T	G	121	0.31	Ambiguous	54470	54359	OPG071	TCA	N	N
54536	G	T	204	0.99	Fixed	54858	54747	OPG071	TGG	N	N
59968	T	C	199.7	0.99	Fixed	60290	60179	OPG077	TTG	N	N
60475	A	G	220.3	0.97	Fixed	60797	60686	OPG077	CGA	N	N
63046	G	A	277	1	Fixed	63368	63257	OPG080	CGT	N	N
65213	A	G	141.7	1	Fixed	65535	65424	OPG082	CGC	N	N
66674	T	C	341.5	1	Fixed	66996	66885	OPG083	ACA	N	N
67698	G	T	23	0.26	Ambiguous	68020	67909	OPG084	GGA	N	N
68761	T	G	144.5	0.9	Fixed	69083	68972	OPG084	CGG	N	N
77395	G	A	177.7	1	Fixed	77720	77605	OPG095	AGA	Y	Y
81432	T	C	191	1	Fixed	81757	81642	OPG102	ACG	N	N
89570	C	T	163.5	1	Fixed	89895	89780	OPG109	GCT	N	N
91692	G	A	190	0.96	Fixed	92017	91902	intergenic	CGT	N	N
99649	C	A	274	0.26	Ambiguous	99974	99859	OPG117	TCG	N	N
100468	C	T	172.7	1	Fixed	100793	100678	OPG117	TCA	Y	N
102720	C	G	244.7	1	Fixed	103045	102930	OPG119	ACA	N	N
103183	T	C	177.7	1	Fixed	103508	103393	OPG120	ATG	N	N
111230	C	T	183.7	1	Fixed	111555	111440	OPG129	TCG	Y	Y
113592	T	C	213	1	Fixed	113917	113802	OPG130	TCG	N	N
120234	C	T	162.7	0.99	Fixed	120559	120444	OPG136	TCG	Y	N
125883	C	T	334.3	1	Fixed	126208	126093	OPG144	GCA	N	N
129043	G	T	153	1	Fixed	129368	129253	OPG148	CGC	N	N
134504	G	A	233	1	Fixed	134829	134714	intergenic	AGA	Y	N
135571	A	G	285.3	1	Fixed	135896	135781	intergenic	CGC	N	N
137642	G	T	127	1	Fixed	137964	137852	intergenic	TGG	N	N
138132	T	A	353	0.4	Ambiguous	138463	138366	OPG153	ATC	N	N
138666	C	T	166.5	0.99	Fixed	139000	138900	OPG153	ACG	N	N
145240	T	A	191.3	1	Fixed	145574	145477	OPG165	ATC	N	N
145878	A	T	276.3	1	Fixed	146212	146115	OPG165	TAT	N	N
145926	T	G	187.7	1	Fixed	146260	146163	OPG165	TGG	N	N
146165	G	A	191.3	0.97	Fixed	146499	146403	OPG166	CGT	N	N
148486	A	C	268.7	0.31	Ambiguous	148820		NA	NA	N	N
148491	A	C	304	0.27	Ambiguous	148825		NA	NA	N	N
148503	A	C	287.5	0.25	Ambiguous	148837	148719	intergenic	TAT	N	N
148597	C	T	251.3	1	Fixed	148933	148813	intergenic	TCT	N	Y
149346	T	G	206	0.99	Fixed	149682	149559	OPG172	GTT	N	N
151391	G	A	222	0.99	Fixed	151725	151601	OPG175	CGT	N	N
153445	G	A	160	0.82	Fixed	153779	153760	OPG178	GGA	Y	Y
156320	C	T	133	1	Fixed	156654	156635	OPG181	ACG	N	N
169110	A	T	25	0.8	Fixed	169444	169452	intergenic	TAC	N	Y
171365	G	A	221	0.94	Fixed	171710	171616	OPG199	AGT	N	N
176113	C	A	170	0.38	Ambiguous	176474	176364	OPG205	TCA	N	N
180055	G	T	236	1	Fixed	180349	180253	OPG209	TGA	N	N
180535	G	A	222.5	1	Fixed	180829	180733	OPG209	CGT	N	N
189088	G	A	324.5	1	Fixed	189383	189286	OPG005	TGC	N	N
189679	G	T	14	1	Fixed	189974	189877	intergenic	AGA	N	N
